# Supplementary material for: XMU-MP-1, the Hippo Signaling Pathway MST-1 Kinase Inhibitor, Prevents the Development of Drug Resistance to Doxorubicin in Hematological Tumor Cells
Source: Pharmaceuticals (Basel). 2026 Jul 12;19(7):1075. doi: 10.3390/ph19071075 (PMC13414586; doi:10.3390/ph19071075)
Supplement: Supplementary file 1 [file pharmaceuticals-19-01075-s001.zip]

Archive with 1 entries (1 files):
- pharmaceuticals-4313448-supplementary.pdf
